# Supplementary material for: Chronic Exposure to Polystyrene Microplastic Fragments Has No Effect on Honey Bee Survival, but Reduces Feeding Rate and Body Weight
Source: Toxics. 2023 Jan 21;11(2):100. doi: 10.3390/toxics11020100 (PMC9963634; doi:10.3390/toxics11020100)
Supplement: Supplementary file 1 [file toxics-11-00100-s001.zip]

Archive with 1 entries (1 files):
- toxics-2158950-supplementary.xlsx
