# Supplementary material for: Chronic Exposure to Polystyrene Microplastic Fragments Has No Effect on Honey Bee Survival, but Reduces Feeding Rate and Body Weight
Source: Toxics. 2023 Jan 21;11(2):100. doi: 10.3390/toxics11020100 (PMC9963634; doi:10.3390/toxics11020100)
Supplement: Supplementary file 1 [file toxics-11-00100-s001.zip › toxics-2158950-supplementary.xlsx]

## Sheet: Units
		PS-MPs	Polystyrene microplastic
		PS-MPs- small size	27 ± 17 µm
		PS-MPs- large size	93 ± 25 µm
		Syrup consumption	µl /bee /day
		Dry body weight	mg /bee

## Sheet: Mortality
PS-MPs fragments (small size)								PS-MPs fragments (large size)
Bee Id	status	treatment	dpi	cage				Bee Id	status	treatment	dpi	cage
1	1	Control	1	1				1	1	Control	1	1
2	1	Control	6	1				2	1	Control	6	1
3	1	Control	7	1				3	1	Control	7	1
4	0	Control	7	1				4	0	Control	7	1
5	0	Control	7	1				5	0	Control	7	1
6	0	Control	7	1				6	0	Control	7	1
7	0	Control	7	1				7	0	Control	7	1
8	1	Control	11	1				8	1	Control	11	1
9	1	Control	14	1				9	1	Control	14	1
10	1	Control	14	1				10	1	Control	14	1
11	0	Control	14	1				11	0	Control	14	1
12	0	Control	14	1				12	0	Control	14	1
13	0	Control	14	1				13	0	Control	14	1
14	0	Control	14	1				14	0	Control	14	1
15	0	Control	14	1				15	0	Control	14	1
16	0	Control	14	1				16	0	Control	14	1
17	0	Control	14	1				17	0	Control	14	1
18	0	Control	14	1				18	0	Control	14	1
19	0	Control	14	1				19	0	Control	14	1
20	0	Control	14	1				20	0	Control	14	1
21	0	Control	14	1				21	0	Control	14	1
22	0	Control	14	1				22	0	Control	14	1
23	0	Control	14	1				23	0	Control	14	1
24	0	Control	14	1				24	0	Control	14	1
25	0	Control	14	1				25	0	Control	14	1
26	0	Control	14	1				26	0	Control	14	1
27	0	Control	14	1				27	0	Control	14	1
28	0	Control	14	1				28	0	Control	14	1
29	0	Control	14	1				29	0	Control	14	1
30	0	Control	14	1				30	0	Control	14	1
31	0	Control	14	1				31	0	Control	14	1
32	0	Control	14	1				32	0	Control	14	1
33	0	Control	14	1				33	0	Control	14	1
34	0	Control	14	1				34	0	Control	14	1
35	0	Control	14	1				35	0	Control	14	1
36	0	Control	7	2				36	0	Control	7	2
37	0	Control	7	2				37	0	Control	7	2
38	0	Control	7	2				38	0	Control	7	2
39	0	Control	7	2				39	0	Control	7	2
40	1	Control	12	2				40	1	Control	12	2
41	1	Control	13	2				41	1	Control	13	2
42	0	Control	14	2				42	0	Control	14	2
43	0	Control	14	2				43	0	Control	14	2
44	0	Control	14	2				44	0	Control	14	2
45	0	Control	14	2				45	0	Control	14	2
46	0	Control	14	2				46	0	Control	14	2
47	0	Control	14	2				47	0	Control	14	2
48	0	Control	14	2				48	0	Control	14	2
49	0	Control	14	2				49	0	Control	14	2
50	0	Control	14	2				50	0	Control	14	2
51	0	Control	14	2				51	0	Control	14	2
52	0	Control	14	2				52	0	Control	14	2
53	0	Control	14	2				53	0	Control	14	2
54	0	Control	14	2				54	0	Control	14	2
55	0	Control	14	2				55	0	Control	14	2
56	0	Control	14	2				56	0	Control	14	2
57	0	Control	14	2				57	0	Control	14	2
58	0	Control	14	2				58	0	Control	14	2
59	0	Control	14	2				59	0	Control	14	2
60	0	Control	14	2				60	0	Control	14	2
61	0	Control	14	2				61	0	Control	14	2
62	0	Control	14	2				62	0	Control	14	2
63	0	Control	14	2				63	0	Control	14	2
64	0	Control	14	2				64	0	Control	14	2
65	0	Control	14	2				65	0	Control	14	2
66	0	Control	14	2				66	0	Control	14	2
67	0	Control	14	2				67	0	Control	14	2
68	0	Control	14	2				68	0	Control	14	2
69	0	Control	14	2				69	0	Control	14	2
70	0	Control	14	2				70	0	Control	14	2
71	1	Control	1	3				71	1	Control	1	3
72	0	Control	7	3				72	0	Control	7	3
73	0	Control	7	3				73	0	Control	7	3
74	0	Control	7	3				74	0	Control	7	3
75	0	Control	7	3				75	0	Control	7	3
76	1	Control	8	3				76	1	Control	8	3
77	1	Control	10	3				77	1	Control	10	3
78	1	Control	11	3				78	1	Control	11	3
79	1	Control	11	3				79	1	Control	11	3
80	1	Control	11	3				80	1	Control	11	3
81	1	Control	12	3				81	1	Control	12	3
82	1	Control	12	3				82	1	Control	12	3
83	1	Control	12	3				83	1	Control	12	3
84	1	Control	13	3				84	1	Control	13	3
85	1	Control	13	3				85	1	Control	13	3
86	1	Control	14	3				86	1	Control	14	3
87	0	Control	14	3				87	0	Control	14	3
88	0	Control	14	3				88	0	Control	14	3
89	0	Control	14	3				89	0	Control	14	3
90	0	Control	14	3				90	0	Control	14	3
91	0	Control	14	3				91	0	Control	14	3
92	0	Control	14	3				92	0	Control	14	3
93	0	Control	14	3				93	0	Control	14	3
94	0	Control	14	3				94	0	Control	14	3
95	0	Control	14	3				95	0	Control	14	3
96	0	Control	14	3				96	0	Control	14	3
97	0	Control	14	3				97	0	Control	14	3
98	0	Control	14	3				98	0	Control	14	3
99	0	Control	14	3				99	0	Control	14	3
100	0	Control	14	3				100	0	Control	14	3
101	0	Control	14	3				101	0	Control	14	3
102	0	Control	14	3				102	0	Control	14	3
103	0	Control	14	3				103	0	Control	14	3
104	0	Control	14	3				104	0	Control	14	3
105	0	Control	14	3				105	0	Control	14	3
1	1	PS-MP (1 µg/mL)	1	1				1	1	PS-MP (1 µg/mL)	7	1
2	1	PS-MP (1 µg/mL)	4	1				2	0	PS-MP (1 µg/mL)	7	1
3	1	PS-MP (1 µg/mL)	6	1				3	0	PS-MP (1 µg/mL)	7	1
4	1	PS-MP (1 µg/mL)	7	1				4	0	PS-MP (1 µg/mL)	7	1
5	0	PS-MP (1 µg/mL)	7	1				5	0	PS-MP (1 µg/mL)	7	1
6	0	PS-MP (1 µg/mL)	7	1				6	1	PS-MP (1 µg/mL)	9	1
7	0	PS-MP (1 µg/mL)	7	1				7	1	PS-MP (1 µg/mL)	9	1
8	0	PS-MP (1 µg/mL)	7	1				8	1	PS-MP (1 µg/mL)	11	1
9	1	PS-MP (1 µg/mL)	8	1				9	1	PS-MP (1 µg/mL)	11	1
10	1	PS-MP (1 µg/mL)	10	1				10	1	PS-MP (1 µg/mL)	14	1
11	1	PS-MP (1 µg/mL)	11	1				11	1	PS-MP (1 µg/mL)	14	1
12	1	PS-MP (1 µg/mL)	11	1				12	1	PS-MP (1 µg/mL)	14	1
13	1	PS-MP (1 µg/mL)	11	1				13	0	PS-MP (1 µg/mL)	14	1
14	0	PS-MP (1 µg/mL)	14	1				14	0	PS-MP (1 µg/mL)	14	1
15	0	PS-MP (1 µg/mL)	14	1				15	0	PS-MP (1 µg/mL)	14	1
16	0	PS-MP (1 µg/mL)	14	1				16	0	PS-MP (1 µg/mL)	14	1
17	0	PS-MP (1 µg/mL)	14	1				17	0	PS-MP (1 µg/mL)	14	1
18	0	PS-MP (1 µg/mL)	14	1				18	0	PS-MP (1 µg/mL)	14	1
19	0	PS-MP (1 µg/mL)	14	1				19	0	PS-MP (1 µg/mL)	14	1
20	0	PS-MP (1 µg/mL)	14	1				20	0	PS-MP (1 µg/mL)	14	1
21	0	PS-MP (1 µg/mL)	14	1				21	0	PS-MP (1 µg/mL)	14	1
22	0	PS-MP (1 µg/mL)	14	1				22	0	PS-MP (1 µg/mL)	14	1
23	0	PS-MP (1 µg/mL)	14	1				23	0	PS-MP (1 µg/mL)	14	1
24	0	PS-MP (1 µg/mL)	14	1				24	0	PS-MP (1 µg/mL)	14	1
25	0	PS-MP (1 µg/mL)	14	1				25	0	PS-MP (1 µg/mL)	14	1
26	0	PS-MP (1 µg/mL)	14	1				26	0	PS-MP (1 µg/mL)	14	1
27	0	PS-MP (1 µg/mL)	14	1				27	0	PS-MP (1 µg/mL)	14	1
28	0	PS-MP (1 µg/mL)	14	1				28	0	PS-MP (1 µg/mL)	14	1
29	0	PS-MP (1 µg/mL)	14	1				29	0	PS-MP (1 µg/mL)	14	1
30	0	PS-MP (1 µg/mL)	14	1				30	0	PS-MP (1 µg/mL)	14	1
31	0	PS-MP (1 µg/mL)	14	1				31	0	PS-MP (1 µg/mL)	14	1
32	0	PS-MP (1 µg/mL)	14	1				32	0	PS-MP (1 µg/mL)	14	1
33	0	PS-MP (1 µg/mL)	14	1				33	0	PS-MP (1 µg/mL)	14	1
34	0	PS-MP (1 µg/mL)	14	1				34	0	PS-MP (1 µg/mL)	14	1
35	0	PS-MP (1 µg/mL)	14	1				35	0	PS-MP (1 µg/mL)	14	1
36	1	PS-MP (1 µg/mL)	1	2				36	1	PS-MP (1 µg/mL)	2	2
37	1	PS-MP (1 µg/mL)	7	2				37	1	PS-MP (1 µg/mL)	7	2
38	0	PS-MP (1 µg/mL)	7	2				38	1	PS-MP (1 µg/mL)	7	2
39	0	PS-MP (1 µg/mL)	7	2				39	0	PS-MP (1 µg/mL)	7	2
40	0	PS-MP (1 µg/mL)	7	2				40	0	PS-MP (1 µg/mL)	7	2
41	0	PS-MP (1 µg/mL)	7	2				41	0	PS-MP (1 µg/mL)	7	2
42	1	PS-MP (1 µg/mL)	8	2				42	0	PS-MP (1 µg/mL)	7	2
43	1	PS-MP (1 µg/mL)	12	2				43	1	PS-MP (1 µg/mL)	10	2
44	1	PS-MP (1 µg/mL)	12	2				44	1	PS-MP (1 µg/mL)	11	2
45	1	PS-MP (1 µg/mL)	13	2				45	1	PS-MP (1 µg/mL)	14	2
46	1	PS-MP (1 µg/mL)	14	2				46	1	PS-MP (1 µg/mL)	14	2
47	0	PS-MP (1 µg/mL)	14	2				47	0	PS-MP (1 µg/mL)	14	2
48	0	PS-MP (1 µg/mL)	14	2				48	0	PS-MP (1 µg/mL)	14	2
49	0	PS-MP (1 µg/mL)	14	2				49	0	PS-MP (1 µg/mL)	14	2
50	0	PS-MP (1 µg/mL)	14	2				50	0	PS-MP (1 µg/mL)	14	2
51	0	PS-MP (1 µg/mL)	14	2				51	0	PS-MP (1 µg/mL)	14	2
52	0	PS-MP (1 µg/mL)	14	2				52	0	PS-MP (1 µg/mL)	14	2
53	0	PS-MP (1 µg/mL)	14	2				53	0	PS-MP (1 µg/mL)	14	2
54	0	PS-MP (1 µg/mL)	14	2				54	0	PS-MP (1 µg/mL)	14	2
55	0	PS-MP (1 µg/mL)	14	2				55	0	PS-MP (1 µg/mL)	14	2
56	0	PS-MP (1 µg/mL)	14	2				56	0	PS-MP (1 µg/mL)	14	2
57	0	PS-MP (1 µg/mL)	14	2				57	0	PS-MP (1 µg/mL)	14	2
58	0	PS-MP (1 µg/mL)	14	2				58	0	PS-MP (1 µg/mL)	14	2
59	0	PS-MP (1 µg/mL)	14	2				59	0	PS-MP (1 µg/mL)	14	2
60	0	PS-MP (1 µg/mL)	14	2				60	0	PS-MP (1 µg/mL)	14	2
61	0	PS-MP (1 µg/mL)	14	2				61	0	PS-MP (1 µg/mL)	14	2
62	0	PS-MP (1 µg/mL)	14	2				62	0	PS-MP (1 µg/mL)	14	2
63	0	PS-MP (1 µg/mL)	14	2				63	0	PS-MP (1 µg/mL)	14	2
64	0	PS-MP (1 µg/mL)	14	2				64	0	PS-MP (1 µg/mL)	14	2
65	0	PS-MP (1 µg/mL)	14	2				65	0	PS-MP (1 µg/mL)	14	2
66	0	PS-MP (1 µg/mL)	14	2				66	0	PS-MP (1 µg/mL)	14	2
67	0	PS-MP (1 µg/mL)	14	2				67	0	PS-MP (1 µg/mL)	14	2
68	0	PS-MP (1 µg/mL)	14	2				68	0	PS-MP (1 µg/mL)	14	2
69	0	PS-MP (1 µg/mL)	14	2				69	0	PS-MP (1 µg/mL)	14	2
70	0	PS-MP (1 µg/mL)	14	2				70	0	PS-MP (1 µg/mL)	14	2
71	1	PS-MP (1 µg/mL)	4	3				71	1	PS-MP (1 µg/mL)	3	3
72	1	PS-MP (1 µg/mL)	5	3				72	0	PS-MP (1 µg/mL)	7	3
73	0	PS-MP (1 µg/mL)	7	3				73	0	PS-MP (1 µg/mL)	7	3
74	0	PS-MP (1 µg/mL)	7	3				74	0	PS-MP (1 µg/mL)	7	3
75	0	PS-MP (1 µg/mL)	7	3				75	0	PS-MP (1 µg/mL)	7	3
76	0	PS-MP (1 µg/mL)	7	3				76	1	PS-MP (1 µg/mL)	10	3
77	1	PS-MP (1 µg/mL)	9	3				77	1	PS-MP (1 µg/mL)	10	3
78	1	PS-MP (1 µg/mL)	10	3				78	1	PS-MP (1 µg/mL)	14	3
79	1	PS-MP (1 µg/mL)	11	3				79	0	PS-MP (1 µg/mL)	14	3
80	1	PS-MP (1 µg/mL)	12	3				80	0	PS-MP (1 µg/mL)	14	3
81	1	PS-MP (1 µg/mL)	14	3				81	0	PS-MP (1 µg/mL)	14	3
82	1	PS-MP (1 µg/mL)	14	3				82	0	PS-MP (1 µg/mL)	14	3
83	0	PS-MP (1 µg/mL)	14	3				83	0	PS-MP (1 µg/mL)	14	3
84	0	PS-MP (1 µg/mL)	14	3				84	0	PS-MP (1 µg/mL)	14	3
85	0	PS-MP (1 µg/mL)	14	3				85	0	PS-MP (1 µg/mL)	14	3
86	0	PS-MP (1 µg/mL)	14	3				86	0	PS-MP (1 µg/mL)	14	3
87	0	PS-MP (1 µg/mL)	14	3				87	0	PS-MP (1 µg/mL)	14	3
88	0	PS-MP (1 µg/mL)	14	3				88	0	PS-MP (1 µg/mL)	14	3
89	0	PS-MP (1 µg/mL)	14	3				89	0	PS-MP (1 µg/mL)	14	3
90	0	PS-MP (1 µg/mL)	14	3				90	0	PS-MP (1 µg/mL)	14	3
91	0	PS-MP (1 µg/mL)	14	3				91	0	PS-MP (1 µg/mL)	14	3
92	0	PS-MP (1 µg/mL)	14	3				92	0	PS-MP (1 µg/mL)	14	3
93	0	PS-MP (1 µg/mL)	14	3				93	0	PS-MP (1 µg/mL)	14	3
94	0	PS-MP (1 µg/mL)	14	3				94	0	PS-MP (1 µg/mL)	14	3
95	0	PS-MP (1 µg/mL)	14	3				95	0	PS-MP (1 µg/mL)	14	3
96	0	PS-MP (1 µg/mL)	14	3				96	0	PS-MP (1 µg/mL)	14	3
97	0	PS-MP (1 µg/mL)	14	3				97	0	PS-MP (1 µg/mL)	14	3
98	0	PS-MP (1 µg/mL)	14	3				98	0	PS-MP (1 µg/mL)	14	3
99	0	PS-MP (1 µg/mL)	14	3				99	0	PS-MP (1 µg/mL)	14	3
100	0	PS-MP (1 µg/mL)	14	3				100	0	PS-MP (1 µg/mL)	14	3
101	0	PS-MP (1 µg/mL)	14	3				101	0	PS-MP (1 µg/mL)	14	3
102	0	PS-MP (1 µg/mL)	14	3				102	0	PS-MP (1 µg/mL)	14	3
103	0	PS-MP (1 µg/mL)	14	3				103	0	PS-MP (1 µg/mL)	14	3
104	0	PS-MP (1 µg/mL)	14	3				104	0	PS-MP (1 µg/mL)	14	3
105	0	PS-MP (1 µg/mL)	14	3				105	0	PS-MP (1 µg/mL)	14	3
106	1	PS-MP (1 µg/mL)	7	4				106	1	PS-MP (1 µg/mL)	3	4
107	0	PS-MP (1 µg/mL)	7	4				107	0	PS-MP (1 µg/mL)	7	4
108	0	PS-MP (1 µg/mL)	7	4				108	0	PS-MP (1 µg/mL)	7	4
109	0	PS-MP (1 µg/mL)	7	4				109	0	PS-MP (1 µg/mL)	7	4
110	0	PS-MP (1 µg/mL)	7	4				110	0	PS-MP (1 µg/mL)	7	4
111	1	PS-MP (1 µg/mL)	8	4				111	1	PS-MP (1 µg/mL)	10	4
112	1	PS-MP (1 µg/mL)	9	4				112	1	PS-MP (1 µg/mL)	10	4
113	1	PS-MP (1 µg/mL)	9	4				113	1	PS-MP (1 µg/mL)	14	4
114	1	PS-MP (1 µg/mL)	11	4				114	0	PS-MP (1 µg/mL)	14	4
115	1	PS-MP (1 µg/mL)	11	4				115	0	PS-MP (1 µg/mL)	14	4
116	1	PS-MP (1 µg/mL)	12	4				116	0	PS-MP (1 µg/mL)	14	4
117	1	PS-MP (1 µg/mL)	13	4				117	0	PS-MP (1 µg/mL)	14	4
118	1	PS-MP (1 µg/mL)	14	4				118	0	PS-MP (1 µg/mL)	14	4
119	0	PS-MP (1 µg/mL)	14	4				119	0	PS-MP (1 µg/mL)	14	4
120	0	PS-MP (1 µg/mL)	14	4				120	0	PS-MP (1 µg/mL)	14	4
121	0	PS-MP (1 µg/mL)	14	4				121	0	PS-MP (1 µg/mL)	14	4
122	0	PS-MP (1 µg/mL)	14	4				122	0	PS-MP (1 µg/mL)	14	4
123	0	PS-MP (1 µg/mL)	14	4				123	0	PS-MP (1 µg/mL)	14	4
124	0	PS-MP (1 µg/mL)	14	4				124	0	PS-MP (1 µg/mL)	14	4
125	0	PS-MP (1 µg/mL)	14	4				125	0	PS-MP (1 µg/mL)	14	4
126	0	PS-MP (1 µg/mL)	14	4				126	0	PS-MP (1 µg/mL)	14	4
127	0	PS-MP (1 µg/mL)	14	4				127	0	PS-MP (1 µg/mL)	14	4
128	0	PS-MP (1 µg/mL)	14	4				128	0	PS-MP (1 µg/mL)	14	4
129	0	PS-MP (1 µg/mL)	14	4				129	0	PS-MP (1 µg/mL)	14	4
130	0	PS-MP (1 µg/mL)	14	4				130	0	PS-MP (1 µg/mL)	14	4
131	0	PS-MP (1 µg/mL)	14	4				131	0	PS-MP (1 µg/mL)	14	4
132	0	PS-MP (1 µg/mL)	14	4				132	0	PS-MP (1 µg/mL)	14	4
133	0	PS-MP (1 µg/mL)	14	4				133	0	PS-MP (1 µg/mL)	14	4
134	0	PS-MP (1 µg/mL)	14	4				134	0	PS-MP (1 µg/mL)	14	4
135	0	PS-MP (1 µg/mL)	14	4				135	0	PS-MP (1 µg/mL)	14	4
136	0	PS-MP (1 µg/mL)	14	4				136	0	PS-MP (1 µg/mL)	14	4
137	0	PS-MP (1 µg/mL)	14	4				137	0	PS-MP (1 µg/mL)	14	4
138	0	PS-MP (1 µg/mL)	14	4				138	0	PS-MP (1 µg/mL)	14	4
139	0	PS-MP (1 µg/mL)	14	4				139	0	PS-MP (1 µg/mL)	14	4
140	0	PS-MP (1 µg/mL)	14	4				140	0	PS-MP (1 µg/mL)	14	4
1	1	PS-MP (10 µg/mL)	7	1				1	1	PS-MP (10 µg/mL)	2	1
2	1	PS-MP (10 µg/mL)	7	1				2	1	PS-MP (10 µg/mL)	2	1
3	0	PS-MP (10 µg/mL)	7	1				3	1	PS-MP (10 µg/mL)	6	1
4	0	PS-MP (10 µg/mL)	7	1				4	0	PS-MP (10 µg/mL)	7	1
5	0	PS-MP (10 µg/mL)	7	1				5	0	PS-MP (10 µg/mL)	7	1
6	0	PS-MP (10 µg/mL)	7	1				6	0	PS-MP (10 µg/mL)	7	1
7	1	PS-MP (10 µg/mL)	8	1				7	0	PS-MP (10 µg/mL)	7	1
8	1	PS-MP (10 µg/mL)	8	1				8	1	PS-MP (10 µg/mL)	9	1
9	1	PS-MP (10 µg/mL)	10	1				9	1	PS-MP (10 µg/mL)	10	1
10	1	PS-MP (10 µg/mL)	12	1				10	1	PS-MP (10 µg/mL)	11	1
11	1	PS-MP (10 µg/mL)	14	1				11	1	PS-MP (10 µg/mL)	13	1
12	1	PS-MP (10 µg/mL)	14	1				12	1	PS-MP (10 µg/mL)	13	1
13	1	PS-MP (10 µg/mL)	14	1				13	1	PS-MP (10 µg/mL)	13	1
14	1	PS-MP (10 µg/mL)	14	1				14	0	PS-MP (10 µg/mL)	14	1
15	0	PS-MP (10 µg/mL)	14	1				15	0	PS-MP (10 µg/mL)	14	1
16	0	PS-MP (10 µg/mL)	14	1				16	0	PS-MP (10 µg/mL)	14	1
17	0	PS-MP (10 µg/mL)	14	1				17	0	PS-MP (10 µg/mL)	14	1
18	0	PS-MP (10 µg/mL)	14	1				18	0	PS-MP (10 µg/mL)	14	1
19	0	PS-MP (10 µg/mL)	14	1				19	0	PS-MP (10 µg/mL)	14	1
20	0	PS-MP (10 µg/mL)	14	1				20	0	PS-MP (10 µg/mL)	14	1
21	0	PS-MP (10 µg/mL)	14	1				21	0	PS-MP (10 µg/mL)	14	1
22	0	PS-MP (10 µg/mL)	14	1				22	0	PS-MP (10 µg/mL)	14	1
23	0	PS-MP (10 µg/mL)	14	1				23	0	PS-MP (10 µg/mL)	14	1
24	0	PS-MP (10 µg/mL)	14	1				24	0	PS-MP (10 µg/mL)	14	1
25	0	PS-MP (10 µg/mL)	14	1				25	0	PS-MP (10 µg/mL)	14	1
26	0	PS-MP (10 µg/mL)	14	1				26	0	PS-MP (10 µg/mL)	14	1
27	0	PS-MP (10 µg/mL)	14	1				27	0	PS-MP (10 µg/mL)	14	1
28	0	PS-MP (10 µg/mL)	14	1				28	0	PS-MP (10 µg/mL)	14	1
29	0	PS-MP (10 µg/mL)	14	1				29	0	PS-MP (10 µg/mL)	14	1
30	0	PS-MP (10 µg/mL)	14	1				30	0	PS-MP (10 µg/mL)	14	1
31	0	PS-MP (10 µg/mL)	14	1				31	0	PS-MP (10 µg/mL)	14	1
32	0	PS-MP (10 µg/mL)	14	1				32	0	PS-MP (10 µg/mL)	14	1
33	0	PS-MP (10 µg/mL)	14	1				33	0	PS-MP (10 µg/mL)	14	1
34	0	PS-MP (10 µg/mL)	14	1				34	0	PS-MP (10 µg/mL)	14	1
35	0	PS-MP (10 µg/mL)	14	1				35	0	PS-MP (10 µg/mL)	14	1
36	1	PS-MP (10 µg/mL)	2	2				36	1	PS-MP (10 µg/mL)	2	2
37	0	PS-MP (10 µg/mL)	7	2				37	1	PS-MP (10 µg/mL)	5	2
38	0	PS-MP (10 µg/mL)	7	2				38	1	PS-MP (10 µg/mL)	5	2
39	0	PS-MP (10 µg/mL)	7	2				39	0	PS-MP (10 µg/mL)	7	2
40	0	PS-MP (10 µg/mL)	7	2				40	0	PS-MP (10 µg/mL)	7	2
41	1	PS-MP (10 µg/mL)	8	2				41	0	PS-MP (10 µg/mL)	7	2
42	1	PS-MP (10 µg/mL)	12	2				42	0	PS-MP (10 µg/mL)	7	2
43	1	PS-MP (10 µg/mL)	13	2				43	1	PS-MP (10 µg/mL)	9	2
44	0	PS-MP (10 µg/mL)	14	2				44	1	PS-MP (10 µg/mL)	11	2
45	0	PS-MP (10 µg/mL)	14	2				45	1	PS-MP (10 µg/mL)	11	2
46	0	PS-MP (10 µg/mL)	14	2				46	1	PS-MP (10 µg/mL)	12	2
47	0	PS-MP (10 µg/mL)	14	2				47	1	PS-MP (10 µg/mL)	12	2
48	0	PS-MP (10 µg/mL)	14	2				48	1	PS-MP (10 µg/mL)	12	2
49	0	PS-MP (10 µg/mL)	14	2				49	1	PS-MP (10 µg/mL)	13	2
50	0	PS-MP (10 µg/mL)	14	2				50	1	PS-MP (10 µg/mL)	13	2
51	0	PS-MP (10 µg/mL)	14	2				51	1	PS-MP (10 µg/mL)	13	2
52	0	PS-MP (10 µg/mL)	14	2				52	1	PS-MP (10 µg/mL)	13	2
53	0	PS-MP (10 µg/mL)	14	2				53	1	PS-MP (10 µg/mL)	14	2
54	0	PS-MP (10 µg/mL)	14	2				54	0	PS-MP (10 µg/mL)	14	2
55	0	PS-MP (10 µg/mL)	14	2				55	0	PS-MP (10 µg/mL)	14	2
56	0	PS-MP (10 µg/mL)	14	2				56	0	PS-MP (10 µg/mL)	14	2
57	0	PS-MP (10 µg/mL)	14	2				57	0	PS-MP (10 µg/mL)	14	2
58	0	PS-MP (10 µg/mL)	14	2				58	0	PS-MP (10 µg/mL)	14	2
59	0	PS-MP (10 µg/mL)	14	2				59	0	PS-MP (10 µg/mL)	14	2
60	0	PS-MP (10 µg/mL)	14	2				60	0	PS-MP (10 µg/mL)	14	2
61	0	PS-MP (10 µg/mL)	14	2				61	0	PS-MP (10 µg/mL)	14	2
62	0	PS-MP (10 µg/mL)	14	2				62	0	PS-MP (10 µg/mL)	14	2
63	0	PS-MP (10 µg/mL)	14	2				63	0	PS-MP (10 µg/mL)	14	2
64	0	PS-MP (10 µg/mL)	14	2				64	0	PS-MP (10 µg/mL)	14	2
65	0	PS-MP (10 µg/mL)	14	2				65	0	PS-MP (10 µg/mL)	14	2
66	0	PS-MP (10 µg/mL)	14	2				66	0	PS-MP (10 µg/mL)	14	2
67	0	PS-MP (10 µg/mL)	14	2				67	0	PS-MP (10 µg/mL)	14	2
68	0	PS-MP (10 µg/mL)	14	2				68	0	PS-MP (10 µg/mL)	14	2
69	0	PS-MP (10 µg/mL)	14	2				69	0	PS-MP (10 µg/mL)	14	2
70	0	PS-MP (10 µg/mL)	14	2				70	0	PS-MP (10 µg/mL)	14	2
71	1	PS-MP (10 µg/mL)	6	3				71	0	PS-MP (10 µg/mL)	7	3
72	0	PS-MP (10 µg/mL)	7	3				72	0	PS-MP (10 µg/mL)	7	3
73	0	PS-MP (10 µg/mL)	7	3				73	0	PS-MP (10 µg/mL)	7	3
74	0	PS-MP (10 µg/mL)	7	3				74	0	PS-MP (10 µg/mL)	7	3
75	0	PS-MP (10 µg/mL)	7	3				75	1	PS-MP (10 µg/mL)	11	3
76	1	PS-MP (10 µg/mL)	11	3				76	1	PS-MP (10 µg/mL)	12	3
77	1	PS-MP (10 µg/mL)	12	3				77	1	PS-MP (10 µg/mL)	13	3
78	0	PS-MP (10 µg/mL)	14	3				78	1	PS-MP (10 µg/mL)	14	3
79	0	PS-MP (10 µg/mL)	14	3				79	0	PS-MP (10 µg/mL)	14	3
80	0	PS-MP (10 µg/mL)	14	3				80	0	PS-MP (10 µg/mL)	14	3
81	0	PS-MP (10 µg/mL)	14	3				81	0	PS-MP (10 µg/mL)	14	3
82	0	PS-MP (10 µg/mL)	14	3				82	0	PS-MP (10 µg/mL)	14	3
83	0	PS-MP (10 µg/mL)	14	3				83	0	PS-MP (10 µg/mL)	14	3
84	0	PS-MP (10 µg/mL)	14	3				84	0	PS-MP (10 µg/mL)	14	3
85	0	PS-MP (10 µg/mL)	14	3				85	0	PS-MP (10 µg/mL)	14	3
86	0	PS-MP (10 µg/mL)	14	3				86	0	PS-MP (10 µg/mL)	14	3
87	0	PS-MP (10 µg/mL)	14	3				87	0	PS-MP (10 µg/mL)	14	3
88	0	PS-MP (10 µg/mL)	14	3				88	0	PS-MP (10 µg/mL)	14	3
89	0	PS-MP (10 µg/mL)	14	3				89	0	PS-MP (10 µg/mL)	14	3
90	0	PS-MP (10 µg/mL)	14	3				90	0	PS-MP (10 µg/mL)	14	3
91	0	PS-MP (10 µg/mL)	14	3				91	0	PS-MP (10 µg/mL)	14	3
92	0	PS-MP (10 µg/mL)	14	3				92	0	PS-MP (10 µg/mL)	14	3
93	0	PS-MP (10 µg/mL)	14	3				93	0	PS-MP (10 µg/mL)	14	3
94	0	PS-MP (10 µg/mL)	14	3				94	0	PS-MP (10 µg/mL)	14	3
95	0	PS-MP (10 µg/mL)	14	3				95	0	PS-MP (10 µg/mL)	14	3
96	0	PS-MP (10 µg/mL)	14	3				96	0	PS-MP (10 µg/mL)	14	3
97	0	PS-MP (10 µg/mL)	14	3				97	0	PS-MP (10 µg/mL)	14	3
98	0	PS-MP (10 µg/mL)	14	3				98	0	PS-MP (10 µg/mL)	14	3
99	0	PS-MP (10 µg/mL)	14	3				99	0	PS-MP (10 µg/mL)	14	3
100	0	PS-MP (10 µg/mL)	14	3				100	0	PS-MP (10 µg/mL)	14	3
101	0	PS-MP (10 µg/mL)	14	3				101	0	PS-MP (10 µg/mL)	14	3
102	0	PS-MP (10 µg/mL)	14	3				102	0	PS-MP (10 µg/mL)	14	3
103	0	PS-MP (10 µg/mL)	14	3				103	0	PS-MP (10 µg/mL)	14	3
104	0	PS-MP (10 µg/mL)	14	3				104	0	PS-MP (10 µg/mL)	14	3
105	0	PS-MP (10 µg/mL)	14	3				105	0	PS-MP (10 µg/mL)	14	3
106	0	PS-MP (10 µg/mL)	7	4				106	1	PS-MP (10 µg/mL)	7	4
107	0	PS-MP (10 µg/mL)	7	4				107	0	PS-MP (10 µg/mL)	7	4
108	0	PS-MP (10 µg/mL)	7	4				108	0	PS-MP (10 µg/mL)	7	4
109	0	PS-MP (10 µg/mL)	7	4				109	0	PS-MP (10 µg/mL)	7	4
110	1	PS-MP (10 µg/mL)	10	4				110	0	PS-MP (10 µg/mL)	7	4
111	1	PS-MP (10 µg/mL)	11	4				111	1	PS-MP (10 µg/mL)	8	4
112	1	PS-MP (10 µg/mL)	14	4				112	1	PS-MP (10 µg/mL)	9	4
113	0	PS-MP (10 µg/mL)	14	4				113	1	PS-MP (10 µg/mL)	9	4
114	0	PS-MP (10 µg/mL)	14	4				114	1	PS-MP (10 µg/mL)	12	4
115	0	PS-MP (10 µg/mL)	14	4				115	1	PS-MP (10 µg/mL)	14	4
116	0	PS-MP (10 µg/mL)	14	4				116	0	PS-MP (10 µg/mL)	14	4
117	0	PS-MP (10 µg/mL)	14	4				117	0	PS-MP (10 µg/mL)	14	4
118	0	PS-MP (10 µg/mL)	14	4				118	0	PS-MP (10 µg/mL)	14	4
119	0	PS-MP (10 µg/mL)	14	4				119	0	PS-MP (10 µg/mL)	14	4
120	0	PS-MP (10 µg/mL)	14	4				120	0	PS-MP (10 µg/mL)	14	4
121	0	PS-MP (10 µg/mL)	14	4				121	0	PS-MP (10 µg/mL)	14	4
122	0	PS-MP (10 µg/mL)	14	4				122	0	PS-MP (10 µg/mL)	14	4
123	0	PS-MP (10 µg/mL)	14	4				123	0	PS-MP (10 µg/mL)	14	4
124	0	PS-MP (10 µg/mL)	14	4				124	0	PS-MP (10 µg/mL)	14	4
125	0	PS-MP (10 µg/mL)	14	4				125	0	PS-MP (10 µg/mL)	14	4
126	0	PS-MP (10 µg/mL)	14	4				126	0	PS-MP (10 µg/mL)	14	4
127	0	PS-MP (10 µg/mL)	14	4				127	0	PS-MP (10 µg/mL)	14	4
128	0	PS-MP (10 µg/mL)	14	4				128	0	PS-MP (10 µg/mL)	14	4
129	0	PS-MP (10 µg/mL)	14	4				129	0	PS-MP (10 µg/mL)	14	4
130	0	PS-MP (10 µg/mL)	14	4				130	0	PS-MP (10 µg/mL)	14	4
131	0	PS-MP (10 µg/mL)	14	4				131	0	PS-MP (10 µg/mL)	14	4
132	0	PS-MP (10 µg/mL)	14	4				132	0	PS-MP (10 µg/mL)	14	4
133	0	PS-MP (10 µg/mL)	14	4				133	0	PS-MP (10 µg/mL)	14	4
134	0	PS-MP (10 µg/mL)	14	4				134	0	PS-MP (10 µg/mL)	14	4
135	0	PS-MP (10 µg/mL)	14	4				135	0	PS-MP (10 µg/mL)	14	4
136	0	PS-MP (10 µg/mL)	14	4				136	0	PS-MP (10 µg/mL)	14	4
137	0	PS-MP (10 µg/mL)	14	4				137	0	PS-MP (10 µg/mL)	14	4
138	0	PS-MP (10 µg/mL)	14	4				138	0	PS-MP (10 µg/mL)	14	4
139	0	PS-MP (10 µg/mL)	14	4				139	0	PS-MP (10 µg/mL)	14	4
140	0	PS-MP (10 µg/mL)	14	4				140	0	PS-MP (10 µg/mL)	14	4
1	0	PS-MP (100 µg/mL)	7	1				1	1	PS-MP (100 µg/mL)	2	1
2	0	PS-MP (100 µg/mL)	7	1				2	0	PS-MP (100 µg/mL)	7	1
3	0	PS-MP (100 µg/mL)	7	1				3	0	PS-MP (100 µg/mL)	7	1
4	0	PS-MP (100 µg/mL)	7	1				4	0	PS-MP (100 µg/mL)	7	1
5	1	PS-MP (100 µg/mL)	8	1				5	0	PS-MP (100 µg/mL)	7	1
6	1	PS-MP (100 µg/mL)	11	1				6	1	PS-MP (100 µg/mL)	8	1
7	1	PS-MP (100 µg/mL)	13	1				7	1	PS-MP (100 µg/mL)	14	1
8	0	PS-MP (100 µg/mL)	14	1				8	0	PS-MP (100 µg/mL)	14	1
9	0	PS-MP (100 µg/mL)	14	1				9	0	PS-MP (100 µg/mL)	14	1
10	0	PS-MP (100 µg/mL)	14	1				10	0	PS-MP (100 µg/mL)	14	1
11	0	PS-MP (100 µg/mL)	14	1				11	0	PS-MP (100 µg/mL)	14	1
12	0	PS-MP (100 µg/mL)	14	1				12	0	PS-MP (100 µg/mL)	14	1
13	0	PS-MP (100 µg/mL)	14	1				13	0	PS-MP (100 µg/mL)	14	1
14	0	PS-MP (100 µg/mL)	14	1				14	0	PS-MP (100 µg/mL)	14	1
15	0	PS-MP (100 µg/mL)	14	1				15	0	PS-MP (100 µg/mL)	14	1
16	0	PS-MP (100 µg/mL)	14	1				16	0	PS-MP (100 µg/mL)	14	1
17	0	PS-MP (100 µg/mL)	14	1				17	0	PS-MP (100 µg/mL)	14	1
18	0	PS-MP (100 µg/mL)	14	1				18	0	PS-MP (100 µg/mL)	14	1
19	0	PS-MP (100 µg/mL)	14	1				19	0	PS-MP (100 µg/mL)	14	1
20	0	PS-MP (100 µg/mL)	14	1				20	0	PS-MP (100 µg/mL)	14	1
21	0	PS-MP (100 µg/mL)	14	1				21	0	PS-MP (100 µg/mL)	14	1
22	0	PS-MP (100 µg/mL)	14	1				22	0	PS-MP (100 µg/mL)	14	1
23	0	PS-MP (100 µg/mL)	14	1				23	0	PS-MP (100 µg/mL)	14	1
24	0	PS-MP (100 µg/mL)	14	1				24	0	PS-MP (100 µg/mL)	14	1
25	0	PS-MP (100 µg/mL)	14	1				25	0	PS-MP (100 µg/mL)	14	1
26	0	PS-MP (100 µg/mL)	14	1				26	0	PS-MP (100 µg/mL)	14	1
27	0	PS-MP (100 µg/mL)	14	1				27	0	PS-MP (100 µg/mL)	14	1
28	0	PS-MP (100 µg/mL)	14	1				28	0	PS-MP (100 µg/mL)	14	1
29	0	PS-MP (100 µg/mL)	14	1				29	0	PS-MP (100 µg/mL)	14	1
30	0	PS-MP (100 µg/mL)	14	1				30	0	PS-MP (100 µg/mL)	14	1
31	0	PS-MP (100 µg/mL)	14	1				31	0	PS-MP (100 µg/mL)	14	1
32	0	PS-MP (100 µg/mL)	14	1				32	0	PS-MP (100 µg/mL)	14	1
33	0	PS-MP (100 µg/mL)	14	1				33	0	PS-MP (100 µg/mL)	14	1
34	0	PS-MP (100 µg/mL)	14	1				34	0	PS-MP (100 µg/mL)	14	1
35	0	PS-MP (100 µg/mL)	14	1				35	0	PS-MP (100 µg/mL)	14	1
36	1	PS-MP (100 µg/mL)	4	2				36	1	PS-MP (100 µg/mL)	5	2
37	1	PS-MP (100 µg/mL)	7	2				37	0	PS-MP (100 µg/mL)	7	2
38	0	PS-MP (100 µg/mL)	7	2				38	0	PS-MP (100 µg/mL)	7	2
39	0	PS-MP (100 µg/mL)	7	2				39	0	PS-MP (100 µg/mL)	7	2
40	0	PS-MP (100 µg/mL)	7	2				40	0	PS-MP (100 µg/mL)	7	2
41	0	PS-MP (100 µg/mL)	7	2				41	1	PS-MP (100 µg/mL)	8	2
42	0	PS-MP (100 µg/mL)	14	2				42	1	PS-MP (100 µg/mL)	11	2
43	0	PS-MP (100 µg/mL)	14	2				43	1	PS-MP (100 µg/mL)	11	2
44	0	PS-MP (100 µg/mL)	14	2				44	1	PS-MP (100 µg/mL)	12	2
45	0	PS-MP (100 µg/mL)	14	2				45	1	PS-MP (100 µg/mL)	13	2
46	0	PS-MP (100 µg/mL)	14	2				46	1	PS-MP (100 µg/mL)	13	2
47	0	PS-MP (100 µg/mL)	14	2				47	1	PS-MP (100 µg/mL)	13	2
48	0	PS-MP (100 µg/mL)	14	2				48	1	PS-MP (100 µg/mL)	14	2
49	0	PS-MP (100 µg/mL)	14	2				49	0	PS-MP (100 µg/mL)	14	2
50	0	PS-MP (100 µg/mL)	14	2				50	0	PS-MP (100 µg/mL)	14	2
51	0	PS-MP (100 µg/mL)	14	2				51	0	PS-MP (100 µg/mL)	14	2
52	0	PS-MP (100 µg/mL)	14	2				52	0	PS-MP (100 µg/mL)	14	2
53	0	PS-MP (100 µg/mL)	14	2				53	0	PS-MP (100 µg/mL)	14	2
54	0	PS-MP (100 µg/mL)	14	2				54	0	PS-MP (100 µg/mL)	14	2
55	0	PS-MP (100 µg/mL)	14	2				55	0	PS-MP (100 µg/mL)	14	2
56	0	PS-MP (100 µg/mL)	14	2				56	0	PS-MP (100 µg/mL)	14	2
57	0	PS-MP (100 µg/mL)	14	2				57	0	PS-MP (100 µg/mL)	14	2
58	0	PS-MP (100 µg/mL)	14	2				58	0	PS-MP (100 µg/mL)	14	2
59	0	PS-MP (100 µg/mL)	14	2				59	0	PS-MP (100 µg/mL)	14	2
60	0	PS-MP (100 µg/mL)	14	2				60	0	PS-MP (100 µg/mL)	14	2
61	0	PS-MP (100 µg/mL)	14	2				61	0	PS-MP (100 µg/mL)	14	2
62	0	PS-MP (100 µg/mL)	14	2				62	0	PS-MP (100 µg/mL)	14	2
63	0	PS-MP (100 µg/mL)	14	2				63	0	PS-MP (100 µg/mL)	14	2
64	0	PS-MP (100 µg/mL)	14	2				64	0	PS-MP (100 µg/mL)	14	2
65	0	PS-MP (100 µg/mL)	14	2				65	0	PS-MP (100 µg/mL)	14	2
66	0	PS-MP (100 µg/mL)	14	2				66	0	PS-MP (100 µg/mL)	14	2
67	0	PS-MP (100 µg/mL)	14	2				67	0	PS-MP (100 µg/mL)	14	2
68	0	PS-MP (100 µg/mL)	14	2				68	0	PS-MP (100 µg/mL)	14	2
69	0	PS-MP (100 µg/mL)	14	2				69	0	PS-MP (100 µg/mL)	14	2
70	0	PS-MP (100 µg/mL)	14	2				70	0	PS-MP (100 µg/mL)	14	2
71	1	PS-MP (100 µg/mL)	1	3				71	1	PS-MP (100 µg/mL)	4	3
72	1	PS-MP (100 µg/mL)	3	3				72	0	PS-MP (100 µg/mL)	7	3
73	1	PS-MP (100 µg/mL)	4	3				73	0	PS-MP (100 µg/mL)	7	3
74	1	PS-MP (100 µg/mL)	4	3				74	0	PS-MP (100 µg/mL)	7	3
75	1	PS-MP (100 µg/mL)	6	3				75	0	PS-MP (100 µg/mL)	7	3
76	1	PS-MP (100 µg/mL)	7	3				76	1	PS-MP (100 µg/mL)	8	3
77	0	PS-MP (100 µg/mL)	7	3				77	1	PS-MP (100 µg/mL)	9	3
78	0	PS-MP (100 µg/mL)	7	3				78	1	PS-MP (100 µg/mL)	10	3
79	0	PS-MP (100 µg/mL)	7	3				79	1	PS-MP (100 µg/mL)	10	3
80	0	PS-MP (100 µg/mL)	7	3				80	1	PS-MP (100 µg/mL)	12	3
81	1	PS-MP (100 µg/mL)	8	3				81	1	PS-MP (100 µg/mL)	12	3
82	1	PS-MP (100 µg/mL)	10	3				82	1	PS-MP (100 µg/mL)	13	3
83	1	PS-MP (100 µg/mL)	10	3				83	1	PS-MP (100 µg/mL)	13	3
84	1	PS-MP (100 µg/mL)	10	3				84	1	PS-MP (100 µg/mL)	14	3
85	1	PS-MP (100 µg/mL)	13	3				85	1	PS-MP (100 µg/mL)	14	3
86	1	PS-MP (100 µg/mL)	13	3				86	1	PS-MP (100 µg/mL)	14	3
87	0	PS-MP (100 µg/mL)	14	3				87	0	PS-MP (100 µg/mL)	14	3
88	0	PS-MP (100 µg/mL)	14	3				88	0	PS-MP (100 µg/mL)	14	3
89	0	PS-MP (100 µg/mL)	14	3				89	0	PS-MP (100 µg/mL)	14	3
90	0	PS-MP (100 µg/mL)	14	3				90	0	PS-MP (100 µg/mL)	14	3
91	0	PS-MP (100 µg/mL)	14	3				91	0	PS-MP (100 µg/mL)	14	3
92	0	PS-MP (100 µg/mL)	14	3				92	0	PS-MP (100 µg/mL)	14	3
93	0	PS-MP (100 µg/mL)	14	3				93	0	PS-MP (100 µg/mL)	14	3
94	0	PS-MP (100 µg/mL)	14	3				94	0	PS-MP (100 µg/mL)	14	3
95	0	PS-MP (100 µg/mL)	14	3				95	0	PS-MP (100 µg/mL)	14	3
96	0	PS-MP (100 µg/mL)	14	3				96	0	PS-MP (100 µg/mL)	14	3
97	0	PS-MP (100 µg/mL)	14	3				97	0	PS-MP (100 µg/mL)	14	3
98	0	PS-MP (100 µg/mL)	14	3				98	0	PS-MP (100 µg/mL)	14	3
99	0	PS-MP (100 µg/mL)	14	3				99	0	PS-MP (100 µg/mL)	14	3
100	0	PS-MP (100 µg/mL)	14	3				100	0	PS-MP (100 µg/mL)	14	3
101	0	PS-MP (100 µg/mL)	14	3				101	0	PS-MP (100 µg/mL)	14	3
102	0	PS-MP (100 µg/mL)	14	3				102	0	PS-MP (100 µg/mL)	14	3
103	0	PS-MP (100 µg/mL)	14	3				103	0	PS-MP (100 µg/mL)	14	3
104	0	PS-MP (100 µg/mL)	14	3				104	0	PS-MP (100 µg/mL)	14	3
105	0	PS-MP (100 µg/mL)	14	3				105	0	PS-MP (100 µg/mL)	14	3
106	1	PS-MP (100 µg/mL)	3	4
107	1	PS-MP (100 µg/mL)	3	4
108	1	PS-MP (100 µg/mL)	5	4
109	1	PS-MP (100 µg/mL)	5	4
110	0	PS-MP (100 µg/mL)	7	4
111	0	PS-MP (100 µg/mL)	7	4
112	0	PS-MP (100 µg/mL)	7	4
113	0	PS-MP (100 µg/mL)	7	4
114	1	PS-MP (100 µg/mL)	8	4
115	1	PS-MP (100 µg/mL)	10	4
116	1	PS-MP (100 µg/mL)	10	4
117	1	PS-MP (100 µg/mL)	11	4
118	1	PS-MP (100 µg/mL)	12	4
119	1	PS-MP (100 µg/mL)	12	4
120	1	PS-MP (100 µg/mL)	13	4
121	1	PS-MP (100 µg/mL)	13	4
122	0	PS-MP (100 µg/mL)	14	4
123	0	PS-MP (100 µg/mL)	14	4
124	0	PS-MP (100 µg/mL)	14	4
125	0	PS-MP (100 µg/mL)	14	4
126	0	PS-MP (100 µg/mL)	14	4
127	0	PS-MP (100 µg/mL)	14	4
128	0	PS-MP (100 µg/mL)	14	4
129	0	PS-MP (100 µg/mL)	14	4
130	0	PS-MP (100 µg/mL)	14	4
131	0	PS-MP (100 µg/mL)	14	4
132	0	PS-MP (100 µg/mL)	14	4
133	0	PS-MP (100 µg/mL)	14	4
134	0	PS-MP (100 µg/mL)	14	4
135	0	PS-MP (100 µg/mL)	14	4
136	0	PS-MP (100 µg/mL)	14	4
137	0	PS-MP (100 µg/mL)	14	4
138	0	PS-MP (100 µg/mL)	14	4
139	0	PS-MP (100 µg/mL)	14	4
140	0	PS-MP (100 µg/mL)	14	4

## Sheet: Syrup consumption
PS-MPs fragments (small size)								PS-MPs fragments (large size)
Day	Control	1 µg/mL	10 µg/mL	100 µg/mL				Day	Control	1 µg/mL	10 µg/mL	100 µg/mL
1	38.56	38.73	32.86	37.62				1	38.56	38.57	28.57	43.71
2	30.75	28.89	29.84	35.62				2	30.75	36.17	30.98	34.72
3	33.61	29.96	26.26	25.71				3	33.61	31.41	23.6	35.95
4	29.05	26.39	27.55	22.34				4	29.05	28.88	24.78	26.23
5	33.08	27.03	28.47	32.63				5	33.08	35.22	31.72	30.78
6	36.78	29.55	26.82	29.52				6	36.78	30.09	33.95	29.71
7	37.81	33.71	30.26	36.5				7	37.81	32.47	40.04	33.33
8	36.75	28.19	32.91	34.68				8	36.75	34.48	31.78	31.72
9	36.75	28.94	32.91	36.03				9	36.75	35.72	32.96	32.09
10	37.26	29.52	33.53	38.13				10	37.26	37.04	33.31	32.92
11	39.53	31.49	34.09	38.96				11	39.53	40.28	34.58	33.73
12	42.98	32.65	35.04	40.05				12	42.98	42.2	36.36	35.14
13	46.49	33.29	35.34	40.35				13	46.49	49.18	40.18	37.86

## Sheet: Body weight
	PS-MPs fragments (small size)						PS-MPs fragments (large size)
	Control	1 µg/mL	10 µg/mL	100 µg/mL			Control	1 µg/mL	10 µg/mL	100 µg/mL
	23.1	24.7	24	23.9			23.1	28.7	24	19.9
	20.9	27.7	21.5	18.6			20.9	23.4	21.1	21.4
	34.3	22.8	26.2	20.9			34.3	18.4	22.3	21.6
	21.5	24.8	23.5	21.6			21.5	16.4	18.7	20.4
	22.8	26.3	21.1	27.9			22.8	27.2	21.6	21
	19.2	27.5	21.7	25.8			20.9	22.5	22.2	28.3
	20.9	24.8	37	19.5			21.3	26.1	22.2	37.3
	21.3	28.1	21.5	19.3			33.6	20.9	21.5	23.6
	33.6	23.7	33.2	19.5			23.3	23.4	25.3	25.3
	23.3	19	21.3	23.3			29.9	20.4	22.8	20.6
	29.9	22.1	24.5	21.3			42.9	21.8	26.9	23.3
	42.9	26	22.7	28.1			24	19.6	22.5	27.1
	24	21.1	22.5	25			26	23.2	17.9	20.6
	26	22.1	23.7	28.1			29.2	22.3	21.9	21.3
	19	22.1	23.7	36			40.2	25.4	22.4	21.4
	29.2	25.1	21.4	26.4			27.2	27.7	18.1	24.6
	40.2	22.3	22.1	24.9			28.4	25.4	23	23.6
	27.2	25.9	35.1	25.8			24.3	20.5	19.7	24
	28.4	25.1	25.1	28.3			20.4	28.5	24	23.1
	24.3	22.1	24.2	27			33.1	21.7	25.2	23
	20.4	22.8	18.9	24.2			19	21.9	11.6	23.6
	33.1	21.3	25.3	24.1			19	33.7	21.4	25.4
		23.6	20.9	26.1					21.6	23.1
		26.5	21.8						31.9
		22.4	20.9						23.1
									21.6
